# Supplementary material for: Whole-Exome Sequencing Identifies Pathogenic Germline Variants in Patients with Lynch-Like Syndrome
Source: Cancers (Basel). 2022 Aug 31;14(17):4233. doi: 10.3390/cancers14174233 (PMC9454535; doi:10.3390/cancers14174233)
Supplement: Supplementary file 1 [file cancers-14-04233-s001.zip]

Archive with 4 entries (4 files):
- cancers-1703647-Supplementary Figures.pdf
- cancers-1703647-Supplementary_Table_S1.xlsx
- cancers-1703647-Supplementary_Table_S2.xlsx
- cancers-1703647-Supplementary_Table_S3.xlsx
