# Supplementary material for: Whole-Exome Sequencing Identifies Pathogenic Germline Variants in Patients with Lynch-Like Syndrome
Source: Cancers (Basel). 2022 Aug 31;14(17):4233. doi: 10.3390/cancers14174233 (PMC9454535; doi:10.3390/cancers14174233)
Supplement: Supplementary file 1 [file cancers-14-04233-s001.zip › cancers-1703647-Supplementary_Table_S1.xlsx]

## Sheet: Supp.Table S1
Supplementary Table S1. List of genes analyzed on present study
Gene	Gene Group
SFN	cancer
PPP2R1B	cancer
A1BG	cancer
A1CF	cancer
AAPK1	cancer
ABCB1	cancer
ABCG2	cancer
ABI1	cancer
ABI2	cancer
ABL1	cancer, Repair
ABL2	cancer
ABLM3	cancer
ABRX1	cancer
ABTB1	cancer
ACACA	cancer
ACBD4	cancer
ACK1	cancer
ACKR3	cancer
ACL6A	cancer
ACPH	cancer
ACS2B	cancer
ACSL3	cancer
ACSL5	cancer
ACSL6	cancer
ACTB	cancer
ACTN4	cancer
ACTZ	cancer
ACV1B	cancer
ACVL1	cancer
ACVR1	cancer
ACVR2A	cancer
ADAM17	cancer
ADAP1	cancer
AEN	cancer
AF10	cancer
AF17	cancer
AF1Q	cancer
AF9	cancer
AFAD	cancer
AFF1	cancer
AFF3	cancer
AFF4	cancer
AFP	cancer
AGAP2	cancer
AGR2	cancer
AGRA2	cancer
AGRA3	cancer
AGRB1	cancer
AGRF1	cancer
AGRF2	cancer
AGRL2	cancer
AHRR	cancer
AIFM2	cancer
AIM2	cancer
AIP	cancer, hereditary
AKAP9	cancer
AKIP1	cancer
AKP13	cancer
AKT1	cancer, hereditary
AKT2	cancer
AKT3	cancer
ALB	cancer
ALDH2	cancer
ALEX	cancer
ALK	cancer, hereditary
ALKBH2	cancer, Repair
ALKBH3	cancer, Repair
ALPK1	cancer
AMER1	cancer
AMGO2	cancer
AN32A	cancer
ANCHR	cancer
ANDR	cancer
ANK1	cancer
ANM3	cancer
ANM6	cancer
ANO1	cancer
ANS1A	cancer
ANS1B	cancer
ANXA5	cancer
APC	cancer, hereditary
APC10	cancer
APCL	cancer
APEX1	cancer, Repair
APEX2	cancer, Repair
APITD1	cancer, Repair
APLF	cancer, Repair
APOBEC3B	cancer
APTX	cancer, Repair
AR	cancer
ARAF	cancer
ARF	cancer
ARG39	cancer
ARHG1	cancer
ARHG4	cancer
ARHG5	cancer
ARHG8	cancer
ARHGAP26	cancer
ARHGAP5	cancer
ARHGC	cancer
ARHGEF10	cancer
ARHGEF10L	cancer
ARHGEF12	cancer
ARHGI	cancer
ARHGQ	cancer
ARI3A	cancer
ARI3B	cancer
ARI4A	cancer
ARI5B	cancer
ARID1A	cancer
ARID1B	cancer
ARID2	cancer
ARK73	cancer
ARK74	cancer
ARNT	cancer
ASC	cancer
ASF1A	cancer, Repair
ASPC1	cancer
ASPP2	cancer
ASPSCR1	cancer
ASXL1	cancer, hereditary
ASXL2	cancer
ATAD2	cancer
ATF1	cancer
ATF5	cancer
ATF7	cancer
ATIC	cancer
ATM	cancer, hereditary, Repair
ATP1A1	cancer
ATP2B3	cancer
ATR	cancer, hereditary, Repair
ATRIP	cancer, Repair
ATRX	cancer
ATXN3	cancer, Repair
AURKA	cancer
AURKB	cancer
AXIN1	cancer
AXIN2	cancer, hereditary
B2CL2	cancer
B2L10	cancer
B2LA1	cancer
B2M	cancer
BACH2	cancer
BAD	cancer
BAG3	cancer
BAK	cancer
BANP	cancer
BAP1	cancer, hereditary
BARD1	cancer, hereditary
BATF	cancer
BATF2	cancer
BATF3	cancer
BAX	cancer
BAZ1A	cancer
BC11A	cancer
BC11B	cancer
BCAR1	cancer
BCAS3	cancer
BCAS4	cancer
BCCIP	cancer, Repair
BCL10	cancer
BCL11A	cancer
BCL11B	cancer
BCL2	cancer
BCL2L1	cancer
BCL2L12	cancer
BCL3	cancer
BCL6	cancer
BCL6B	cancer
BCL7A	cancer
BCL9	cancer
BCL9L	cancer
BCLAF1	cancer
BCOR	cancer
BCORL1	cancer
BCR	cancer
BECN1	cancer
BIK	cancer
BIN1	cancer
BIRC3	cancer
BIRC6	cancer
BLCAP	cancer
BLK	cancer
BLM	cancer, hereditary, Repair
BLNK	cancer
BMI1	cancer
BMP5	cancer
BMPR1A	cancer, hereditary
BMR1A	cancer
BMR1B	cancer
BMX	cancer
BOREA	cancer
BRAF	cancer, hereditary
BRCA1	cancer, hereditary, Repair
BRCA2	cancer, hereditary, Repair
BRCC3	cancer
BRD1	cancer
BRD3	cancer
BRD4	cancer
BRD7	cancer
BRD8	cancer
BRI3B	cancer
BRIP1	cancer, hereditary, Repair
BRMS1	cancer
BRNP1	cancer
BTBD12	cancer, Repair
BTC	cancer
BTG1	cancer
BTG2	cancer
BTG3	cancer
BTK	cancer
BUB1B	cancer, hereditary
C15orf65	cancer
C17orf70	cancer, Repair
C19orf40	cancer, Repair
C1orf86	cancer, Repair
C1QBP	cancer
C1TC	cancer
C2D1A	cancer
C2orf44	cancer
C56D2	cancer
C7orf11	cancer, Repair
CA052	cancer
CA053	cancer
CA2D2	cancer
CA2D3	cancer
CACNA1D	cancer
CADH1	cancer
CADH2	cancer
CADH3	cancer
CADM1	cancer
CADM3	cancer
CADM4	cancer
CAH9	cancer
CALCA	cancer
CALR	cancer
CAMTA1	cancer
CANT1	cancer
CARD11	cancer
CARL3	cancer
CARS	cancer
CASC3	cancer
CASC5	cancer
CASL	cancer
CASP2	cancer
CASP3	cancer
CASP6	cancer
CASP8	cancer
CASP9	cancer, hereditary
CASPA	cancer
CASR	cancer
CAV1	cancer
CAVN3	cancer
CBFA2T3	cancer
CBFB	cancer
CBL	cancer, hereditary
CBLB	cancer
CBLC	cancer
CBLL2	cancer
CBP	cancer
CBX8	cancer
CC85B	cancer
CCAR2	cancer
CCD26	cancer
CCD34	cancer
CCDB1	cancer
CCDC6	cancer
CCL2	cancer
CCNB1	cancer
CCNB1IP1	cancer
CCNC	cancer
CCND1	cancer
CCND2	cancer
CCND3	cancer
CCNE1	cancer
CCNE2	cancer
CCNG1	cancer
CCNG2	cancer
CCNH	cancer, Repair
CCNL1	cancer
CCNT2	cancer
CCR4	cancer
CCR7	cancer
CD19	cancer
CD209	cancer
CD274	cancer
CD28	cancer
CD34	cancer
CD38	cancer
CD3Z	cancer
CD40LG	cancer
CD44	cancer
CD5	cancer
CD74	cancer
CD79A	cancer
CD79B	cancer
CDC23	cancer
CDC37	cancer
CDC42	cancer
CDC73	cancer, hereditary
CDCP1	cancer
CDH1	cancer, hereditary
CDH10	cancer
CDH11	cancer
CDH17	cancer
CDH2	cancer
CDK1	cancer
CDK10	cancer
CDK12	cancer
CDK2	cancer
CDK20	cancer
CDK4	cancer, hereditary
CDK6	cancer
CDK7	cancer, Repair
CDK9	cancer
CDKA1	cancer
CDKL1	cancer
CDKL2	cancer
CDKN1A	cancer
CDKN1B	cancer, hereditary
CDKN1C	cancer, hereditary
CDKN2A	cancer, hereditary
CDKN2C	cancer
CDKN3	cancer
CDN1A	cancer
CDN1B	cancer
CDN1C	cancer
CDN2A	cancer
CDN2B	cancer
CDN2C	cancer
CDN2D	cancer
CDON	cancer
CDT1	cancer
CDX2	cancer
CE162	cancer
CEACAM5	cancer
CEAM1	cancer
CEAM5	cancer
CEAM6	cancer
CEBPA	cancer, hereditary
CEBPG	cancer, Repair
CENPK	cancer
CENPU	cancer
CENPW	cancer
CEP57	cancer, hereditary
CEP89	cancer
CETN2	cancer, Repair
CHAF1A	cancer, Repair
CHAF1B	cancer, Repair
CHCHD7	cancer
CHD1L	cancer
CHD2	cancer
CHD4	cancer
CHD5	cancer
CHDH	cancer
CHEK1	cancer, Repair
CHEK2	cancer, hereditary, Repair
CHFR	cancer
CHGA	cancer
CHIC2	cancer
CHK1	cancer
CHK2	cancer
CHST11	cancer
CHSTB	cancer
CIB1	cancer
CIC	cancer
CIITA	cancer
CIP1	cancer
CIP2A	cancer
CJ090	cancer
CK095	cancer
CKAP2	cancer
CLD7	cancer
CLIP1	cancer
CLK2	cancer, Repair
CLOCK	cancer
CLP1	cancer
CLSPN	cancer, Repair
CLTC	cancer
CLTCL1	cancer
CLUA1	cancer
CLUS	cancer
CMC4	cancer
CMTA1	cancer
CNBD1	cancer
CNBP	cancer
CNOT3	cancer
CNTNAP2	cancer
CNTRL	cancer
COL1A1	cancer
COL2A1	cancer
COL3A1	cancer
COMD1	cancer
COP1	cancer
COX1	cancer
COX6C	cancer
CPEB3	cancer
CPEB4	cancer
CPNE1	cancer
CPNE3	cancer
CQ080	cancer
CR032	cancer
CR3L2	cancer
CR3L3	cancer
CRADD	cancer
CRBL2	cancer
CRCM	cancer
CREB1	cancer
CREB3L1	cancer
CREB3L2	cancer
CREB5	cancer
CREBBP	cancer, hereditary
CREG1	cancer
CRK	cancer
CRKL	cancer
CRLF2	cancer
CRNKL1	cancer
CRPAK	cancer
CRTC1	cancer
CRTC3	cancer
CRY1	cancer, Repair
CSDE1	cancer
CSF1R	cancer
CSF2	cancer
CSF3	cancer
CSF3R	cancer, hereditary
CSK	cancer
CSK21	cancer
CSK22	cancer
CSK23	cancer
CSMD3	cancer
CSN3	cancer
CSN5	cancer
CSN6	cancer
CSPP1	cancer
CSRN1	cancer
CTBP1	cancer
CTCF	cancer
CTDS2	cancer
CTDSL	cancer
CTIP	cancer
CTLA4	cancer
CTNB1	cancer
CTND1	cancer
CTNNA1	cancer, hereditary
CTNNA2	cancer
CTNNB1	cancer, hereditary
CTNND1	cancer
CTNND2	cancer
CUL1	cancer
CUL2	cancer
CUL3	cancer
CUL4A	cancer, Repair
CUL4B	cancer, Repair
CUL5	cancer
CUL7	cancer
CUX1	cancer
CUZD1	cancer
CXCL12	cancer
CXCR4	cancer
CXXC5	cancer
CYCS	cancer
CYLD	cancer, hereditary
CYP19A1	cancer
CYP1A1	cancer
CYP2C8	cancer
CYR61	cancer
CYSLTR2	cancer
CYTSB	cancer
DAB2	cancer
DAB2P	cancer
DACH1	cancer
DACT1	cancer
DAPK2	cancer
DAPK3	cancer
DAXX	cancer
DCAF1	cancer
DCAF12L2	cancer
DCBD2	cancer
DCC	cancer
DCLRE1A	cancer, Repair
DCLRE1B	cancer, Repair
DCLRE1C	cancer, Repair
DCNL1	cancer
DCNL3	cancer
DCR1B	cancer
DCTN1	cancer
DDB1	cancer, Repair
DDB2	cancer, hereditary, Repair
DDIT3	cancer
DDIT4	cancer
DDR1	cancer
DDR2	cancer
DDX10	cancer
DDX17	cancer
DDX3X	cancer
DDX41	cancer, hereditary
DDX42	cancer
DDX5	cancer
DDX6	cancer
DEC1	cancer
DEDD	cancer
DEDD2	cancer
DEF1	cancer
DEK	cancer
DEMA	cancer
DENR	cancer
DEP1A	cancer
DFFB	cancer
DGAT2	cancer
DGCR14	cancer
DGCR8	cancer
DHB13	cancer
DHSD	cancer
DI3L2	cancer
DICER	cancer
DICER1	cancer, hereditary
DIRA3	cancer
DIS3L2	cancer, hereditary
DJC27	cancer
DKC1	cancer, hereditary
DKK1	cancer
DKK2	cancer
DKK3	cancer
DKK4	cancer
DLEC1	cancer
DLG1	cancer
DLG3	cancer
DLGP5	cancer
DLP1	cancer
DMAP1	cancer
DMBT1	cancer
DMC1	cancer, Repair
DMTF1	cancer
DNAJB1	cancer
DNM2	cancer
DNMT3A	cancer
DNTT	cancer, Repair
DOCK4	cancer
DOCK8	cancer, hereditary
DP13A	cancer
DPH1	cancer
DPM3	cancer
DPOD1	cancer
DPOE1	cancer
DPOLQ	cancer
DROSHA	cancer
DUS10	cancer
DUS16	cancer
DUS26	cancer
DUS7	cancer
DUT	cancer, Repair
DUX4L1	cancer
E2F1	cancer
E2F2	cancer
E2F3	cancer
E2F6	cancer
E2F7	cancer
E2F8	cancer
E41L3	cancer
E4F1	cancer
EBF1	cancer
ECT2	cancer
ECT2L	cancer
EED	cancer
EFNA1	cancer
EFNA3	cancer
EFNA4	cancer
EFNB3	cancer
EFS	cancer
EGF	cancer
EGFR	cancer, hereditary
EGLN1	cancer, hereditary
EGLN2	cancer, hereditary
EGR3	cancer
EHBP1	cancer
EHF	cancer
EI24	cancer
EIF1AX	cancer
EIF3E	cancer
EIF4A2	cancer
EKI2	cancer
ELANE	cancer
ELF3	cancer
ELF4	cancer
ELF5	cancer
ELK1	cancer
ELK4	cancer
ELL	cancer
ELN	cancer
ELOC	cancer
EME1	cancer, Repair
EME2	cancer, Repair
EML4	cancer
EMP2	cancer
EN113	cancer
ENDOV	cancer, Repair
ENG	cancer
ENK18	cancer
ENK19	cancer
ENK21	cancer
ENK24	cancer
ENK5	cancer
ENK6	cancer
ENK7	cancer
ENK8	cancer
ENK9	cancer
ENL	cancer
ENO2	cancer
ENTP5	cancer
EP300	cancer
EPAS1	cancer, hereditary
EPC1	cancer
EPCAM	cancer, hereditary
EPHA2	cancer
EPHA3	cancer
EPHA4	cancer
EPHA5	cancer
EPHA7	cancer
EPHA8	cancer
EPHB2	cancer
EPHB3	cancer
EPHB6	cancer
EPN1	cancer
EPS15	cancer
EPS8	cancer
ERBB2	cancer
ERBB3	cancer
ERBB4	cancer
ERC1	cancer
ERCC1	cancer, Repair
ERCC2	cancer, hereditary, Repair
ERCC3	cancer, hereditary, Repair
ERCC4	cancer, hereditary, Repair
ERCC5	cancer, hereditary, Repair
ERCC6	cancer, hereditary, Repair
ERCC6L	cancer, Repair
ERCC8	cancer, Repair
ERD21	cancer
EREG	cancer
ERF	cancer
ERG	cancer
ERRFI	cancer
ESCO2	cancer, Repair
ESR1	cancer
ESR2	cancer
ESX1	cancer
ETNK1	cancer
ETS1	cancer
ETS2	cancer
ETV1	cancer
ETV3	cancer
ETV4	cancer
ETV5	cancer
ETV6	cancer, hereditary
ETV7	cancer
EVI2A	cancer
EVI2B	cancer
EVI5	cancer
EWS	cancer
EWSR1	cancer
EXO1	cancer, Repair
EXT1	cancer, hereditary
EXT2	cancer, hereditary
EYA2	cancer
EZH2	cancer, hereditary
EZR	cancer
F107A	cancer
F10A5	cancer
F120A	cancer
F189B	cancer
F210B	cancer
FA32A	cancer
FA58B	cancer
FA72A	cancer
FA83A	cancer
FA83B	cancer
FA83D	cancer
FABP7	cancer
FACD2	cancer
FADD	cancer
FAK1	cancer
FAM131B	cancer
FAM135B	cancer
FAM175A	cancer
FAM3C	cancer
FAM46C	cancer
FAM47C	cancer
FAN1	cancer, hereditary, Repair
FANCA	cancer, hereditary, Repair
FANCB	cancer, hereditary, Repair
FANCC	cancer, hereditary, Repair
FANCD2	cancer, hereditary, Repair
FANCE	cancer, hereditary, Repair
FANCF	cancer, hereditary, Repair
FANCG	cancer, hereditary, Repair
FANCI	cancer, hereditary, Repair
FANCJ	cancer
FANCL	cancer, hereditary, Repair
FANCM	cancer, hereditary, Repair
FAS	cancer, hereditary
FASLG	cancer, hereditary
FAT1	cancer
FAT3	cancer
FAT4	cancer
FBLN1	cancer
FBLN2	cancer
FBSP1	cancer
FBW1A	cancer
FBW1B	cancer
FBX5	cancer
FBX7	cancer
FBXL2	cancer
FBXO11	cancer
FBXW7	cancer, hereditary
FCG2B	cancer
FCGR2B	cancer
FCRL4	cancer
FCSD2	cancer
FEM1B	cancer
FEN1	cancer, Repair
FER	cancer
FES	cancer
FEV	cancer
FGF1	cancer
FGF10	cancer
FGF2	cancer
FGF22	cancer
FGF3	cancer
FGF4	cancer
FGF5	cancer
FGF6	cancer
FGF7	cancer
FGF8	cancer
FGFP1	cancer
FGFR1	cancer, hereditary
FGFR1OP	cancer
FGFR2	cancer
FGFR3	cancer
FGFR4	cancer
FGOP2	cancer
FGR	cancer
FH	cancer, hereditary
FHIT	cancer
FHL2	cancer
FIP1L1	cancer
FKBP9	cancer
FLCN	cancer, hereditary
FLI1	cancer
FLNA	cancer
FLOT1	cancer
FLT1	cancer
FLT3	cancer
FLT3L	cancer
FLT4	cancer
FNBP1	cancer
FNIP1	cancer
FNIP2	cancer
FOLH1	cancer
FOS	cancer
FOSL1	cancer
FOSL2	cancer
FOXA1	cancer
FOXD1	cancer
FOXE1	cancer, hereditary
FOXL2	cancer
FOXO1	cancer
FOXO3	cancer
FOXO4	cancer
FOXP1	cancer
FOXR1	cancer
FR1OP	cancer
FRAT1	cancer
FRK	cancer
FRMD3	cancer
FSCN1	cancer
FSTL3	cancer
FUBP1	cancer
FUMH	cancer
FUND2	cancer
FURIN	cancer
FUS	cancer
FYN	cancer
FZD1	cancer
FZR1	cancer
G3BP1	cancer
GA45G	cancer
GADD45A	cancer, Repair
GALNT12	cancer
GAS7	cancer
GATA1	cancer, hereditary
GATA2	cancer, hereditary
GATA3	cancer
GCNT3	cancer
GCR	cancer
GDS1	cancer
GEN1	cancer, Repair
GFI1	cancer
GFI1B	cancer
GGA1	cancer
GIPC1	cancer
GIT1	cancer
GLI1	cancer
GLI2	cancer
GLT12	cancer
GML	cancer
GMPS	cancer
GNA11	cancer
GNAQ	cancer
GNAS	cancer, hereditary
GNAS2	cancer
GNL3L	cancer
GO45	cancer
GOGA5	cancer
GOLGA5	cancer
GOPC	cancer
GOT1B	cancer
GP15L	cancer
GP5	cancer
GPAT3	cancer
GPC3	cancer, hereditary
GPC5	cancer
GPHN	cancer
GPHRA	cancer
GPKOW	cancer
GPS2	cancer
GRAP	cancer
GRB10	cancer
GRB2	cancer
GRB7	cancer
GREM1	cancer, hereditary
GRHL2	cancer
GRIN2A	cancer
GRM3	cancer
GRP1	cancer
GRWD1	cancer
GSDMA	cancer
GSDME	cancer
GSTM1	cancer
GSTP1	cancer
GTF2H1	cancer, Repair
GTF2H2	cancer, Repair
GTF2H3	cancer, Repair
GTF2H4	cancer, Repair
GTF2H5	cancer, Repair
GUAA	cancer
H2AFX	cancer, Repair
H3F3A	cancer
H3F3B	cancer
HABP2	cancer
HASP	cancer
HBA1	cancer
HCK	cancer
HDAC1	cancer
HDAC2	cancer
HDGR2	cancer
HEAT6	cancer
HELQ	cancer, Repair
HEMK1	cancer
HERC1	cancer
HERPUD1	cancer
HEXB	cancer
HEXI1	cancer
HEXI2	cancer
HEY1	cancer
HGF	cancer
HIC1	cancer
HIC2	cancer
HIF1A	cancer
HIF3A	cancer, hereditary
HIP1	cancer
HIPK2	cancer
HIST1H3B	cancer
HIST1H4I	cancer
HLA-A	cancer
HLF	cancer
HLTF	cancer, Repair
HMGA1	cancer
HMGA2	cancer
HMGB1	cancer, Repair
HMGB2	cancer, Repair
HMGN2P46	cancer
HNF1A	cancer, hereditary
HNF1B	cancer, hereditary
HNRNPA2B1	cancer
HOOK3	cancer
HOP	cancer
HOT	cancer
HOXA11	cancer
HOXA13	cancer
HOXA9	cancer
HOXB13	cancer, hereditary
HOXC11	cancer
HOXC13	cancer
HOXD11	cancer
HOXD13	cancer
HPGDS	cancer
HRAS	cancer, hereditary
HS90B	cancer
HSP90AA1	cancer
HSP90AB1	cancer
HTAI2	cancer
HTATIP2	cancer, Repair
HUS1	cancer, Repair
HUTI	cancer
HUTU	cancer
HXA9	cancer
HXB13	cancer
HYAL1	cancer
HYAL3	cancer
I17RB	cancer
IASPP	cancer
ID1	cancer
ID3	cancer
IDH1	cancer
IDH2	cancer
IER2	cancer
IF16	cancer
IF2B3	cancer
IF4E	cancer
IF5A2	cancer
IFFO1	cancer
IFIX	cancer
IFM1	cancer
IFM3	cancer
IFNA1	cancer
IFNG	cancer
IFRD2	cancer
IGF1	cancer
IGF1R	cancer
IGF2	cancer
IGF2BP2	cancer
IGH	cancer
IGK	cancer
IGL	cancer
IKBB	cancer
IKBKB	cancer
IKZF1	cancer
IL10	cancer
IL15	cancer
IL18	cancer
IL1B	cancer
IL2	cancer
IL21R	cancer
IL24	cancer
IL3RB	cancer
IL4RA	cancer
IL6	cancer
IL6ST	cancer
IL7R	cancer
IL8	cancer
ILK	cancer
ILKAP	cancer
ING1	cancer
ING2	cancer
ING3	cancer
ING4	cancer
INSL3	cancer
INSM1	cancer
INSR	cancer
INT6	cancer
IRF1	cancer
IRF3	cancer
IRF4	cancer
IRF7	cancer
IRS1	cancer
IRS4	cancer
ISK1	cancer
IST1	cancer
ISX	cancer
ITA9	cancer
ITCH	cancer
ITGAV	cancer
ITK	cancer
ITPA	cancer
IWS1	cancer
JAK1	cancer
JAK2	cancer, hereditary
JAK3	cancer
JAZF1	cancer
JIP4	cancer
JTB	cancer
JUN	cancer
JUND	cancer
JUPI2	cancer
KANK1	cancer
KAP0	cancer
KAPCB	cancer
KAT2A	cancer
KAT2B	cancer
KAT5	cancer, Repair
KAT6A	cancer
KAT6B	cancer
KAT7	cancer
KC1D	cancer
KC1E	cancer
KC1G2	cancer
KCC4	cancer
KCD11	cancer
KCD21	cancer
KCNA1	cancer
KCNJ5	cancer
KCTD6	cancer
KDM1A	cancer, hereditary
KDM3B	cancer, hereditary
KDM5A	cancer
KDM5C	cancer
KDM6A	cancer
KDR	cancer
KDSR	cancer
KEAP1	cancer
KHDR1	cancer
KI20B	cancer
KIAA1549	cancer
KIAA1598	cancer
KIF1B	cancer, hereditary
KIF22	cancer
KIF5B	cancer
KILIN	cancer
KIME	cancer
KISS1	cancer
KIT	cancer, hereditary
KLF4	cancer
KLF5	cancer
KLF6	cancer
KLH20	cancer
KLH22	cancer
KLH41	cancer
KLK10	cancer
KLK2	cancer
KLK3	cancer
KMT2A	cancer
KMT2B	cancer
KMT2C	cancer
KMT2D	cancer
KMT2E	cancer
KMT5A	cancer
KNL1	cancer
KNSTRN	cancer
KPCA	cancer
KPCD	cancer
KPCD2	cancer
KPCI	cancer
KPCL	cancer
KPYM	cancer
KRAS	cancer, hereditary
KRIT1	cancer
KRT19	cancer
KRT7	cancer
KS6A2	cancer
KS6A5	cancer
KS6B1	cancer
KS6B2	cancer
KSYK	cancer
KTN1	cancer
L2GL1	cancer
LACTB	cancer
LAP4B	cancer
LARP4B	cancer
LASP1	cancer
LATS1	cancer
LATS2	cancer
LC7L3	cancer
LCK	cancer
LCP1	cancer
LDB1	cancer
LEF1	cancer
LEG1	cancer
LEG8	cancer
LEPROTL1	cancer
LEU1	cancer
LFG1	cancer
LGI1	cancer
LGR6	cancer
LHFP	cancer
LHX2	cancer
LHX4	cancer
LIFR	cancer
LIG1	cancer, Repair
LIG3	cancer, Repair
LIG4	cancer, hereditary, Repair
LIMA1	cancer
LIMD1	cancer
LIMK1	cancer
LIN7A	cancer
LIN9	cancer
LITAF	cancer
LMBL1	cancer
LMF1	cancer
LMNA	cancer
LMO1	cancer
LMO2	cancer
LOX12	cancer
LPP	cancer
LRIG3	cancer
LRP12	cancer
LRP1B	cancer
LRRN2	cancer
LSM14A	cancer
LSM7	cancer
LTK	cancer
LTMD1	cancer
LUR1L	cancer
LUZP4	cancer
LYL1	cancer
LYN	cancer
LYOX	cancer
LZTR1	cancer, hereditary
LZTS1	cancer
LZTS2	cancer
M3K1	cancer
M3K10	cancer
M3K11	cancer
M3K14	cancer
M3K2	cancer
M3K5	cancer
M3K7	cancer
M3K8	cancer
M4K5	cancer
MAD2L2	cancer, hereditary, Repair
MADD	cancer
MAEA	cancer
MAF	cancer
MAFA	cancer
MAFB	cancer
MAFF	cancer
MAFG	cancer
MAFK	cancer
MAGI1	cancer
MAGI3	cancer
MAK	cancer
MALAT1	cancer
MALT1	cancer
MAML2	cancer
MANF	cancer
MAP12	cancer
MAP2K1	cancer, hereditary
MAP2K2	cancer, hereditary
MAP2K4	cancer
MAP2K7	cancer
MAP3K1	cancer, hereditary
MAP3K13	cancer
MAPK1	cancer
MAPK3	cancer
MAPK5	cancer
MAPK8	cancer
MAPK8IP1	cancer
MAPK8IP2	cancer
MARE1	cancer
MARE3	cancer
MAS	cancer
MATK	cancer
MATR3	cancer, Repair
MAVS	cancer
MAX	cancer, hereditary
MB21D2	cancer
MBD4	cancer, Repair
MBP	cancer
MC1R	cancer
MCF2	cancer
MCF2L	cancer
MCL1	cancer
MCM4	cancer, hereditary
MCTS1	cancer
MD1L1	cancer
MDC1	cancer, Repair
MDGA1	cancer
MDM2	cancer
MDM4	cancer
MDS2	cancer
MECOM	cancer
MED1	cancer
MED10	cancer
MED12	cancer
MED28	cancer
MELK	cancer
MEN1	cancer, hereditary
MEP50	cancer
MERL	cancer
MERTK	cancer
MET	cancer, hereditary
MFHA1	cancer
MFR1L	cancer
MGMT	cancer, Repair
MGP	cancer
MIB2	cancer
MIEN1	cancer
MINK1	cancer
MINP1	cancer
MINY3	cancer
MITF	cancer, hereditary
MK01	cancer
MK03	cancer
MK06	cancer
MK07	cancer
MK09	cancer
MK15	cancer
MKL1	cancer
MKL2	cancer
MKRN2	cancer
MLF1	cancer
MLH1	cancer, hereditary, Repair
MLH3	cancer, hereditary, Repair
MLLT1	cancer
MLLT10	cancer
MLLT11	cancer
MLLT3	cancer
MLLT4	cancer
MLLT6	cancer
MLX	cancer
MME	cancer
MMP1	cancer, hereditary
MMP14	cancer
MMP2	cancer
MMP9	cancer
MMRN2	cancer
MMS19	cancer, Repair
MN1	cancer
MNAT1	cancer, Repair
MNX1	cancer, hereditary
MO4L1	cancer
MO4L2	cancer
MOB1A	cancer
MOD5	cancer
MOS	cancer
MOV10	cancer
MP2K1	cancer
MP2K4	cancer
MP2K6	cancer
MP2K7	cancer
MPG	cancer, Repair
MPIP2	cancer
MPIP3	cancer
MPL	cancer
MPP3	cancer
MRE11	cancer, hereditary
MRE11A	cancer, Repair
MRGBP	cancer
MRVI1	cancer
MSD3	cancer
MSH2	cancer, hereditary, Repair
MSH3	cancer, hereditary, Repair
MSH4	cancer, Repair
MSH5	cancer, Repair
MSH6	cancer, hereditary, Repair
MSI2	cancer
MSMB	cancer
MSN	cancer
MSRE	cancer
MTA1	cancer
MTA2	cancer
MTA3	cancer
MTCP1	cancer
MTG16	cancer
MTG8	cancer
MTG8R	cancer
MTND	cancer
MTOR	cancer
MTSS1	cancer
MTUS1	cancer
MUC1	cancer
MUC16	cancer
MUC4	cancer
MUL1	cancer
MUS81	cancer, Repair
MUTYH	cancer, hereditary, Repair
MXI1	cancer
MXRA5	cancer
MY18B	cancer
MYB	cancer
MYBA	cancer
MYBB	cancer
MYC	cancer
MYCL	cancer
MYCN	cancer, hereditary
MYCP1	cancer
MYD88	cancer
MYEOV	cancer
MYH11	cancer
MYH9	cancer
MYO5A	cancer
MYOD1	cancer
N4BP2	cancer
NAA15	cancer
NAB2	cancer
NACA	cancer
NACC2	cancer
NADAP	cancer
NANO1	cancer
NANP8	cancer
NARR	cancer
NAT6	cancer
NAV2	cancer
NBAS	cancer
NBEA	cancer
NBL1	cancer
NBN	cancer, hereditary, Repair
NBPF3	cancer
NBPFC	cancer
NCAM1	cancer
NCKIPSD	cancer
NCOA1	cancer
NCOA2	cancer
NCOA4	cancer
NCOR1	cancer
NCOR2	cancer
NDC80	cancer
NDE1	cancer
NDEL1	cancer
NDKA	cancer
NDKB	cancer
NDRG1	cancer
NDRG2	cancer
NDUAD	cancer
NDUC2	cancer
NDUF4	cancer
NEB2	cancer
NEDD4	cancer
NEDD8	cancer
NEIL1	cancer, Repair
NEIL2	cancer, Repair
NEIL3	cancer, Repair
NEK2	cancer
NEK3	cancer
NEK4	cancer
NEMF	cancer
NEMO	cancer
NENF	cancer
NEO1	cancer
NEUL1	cancer
NF1	cancer, hereditary
NF2	cancer, hereditary
NFAT5	cancer
NFATC2	cancer
NFE2L2	cancer
NFIB	cancer
NFIP1	cancer
NFIP2	cancer
NFKB1	cancer
NFKB2	cancer
NFKBIE	cancer
NGAL	cancer
NGF	cancer
NHEJ1	cancer, Repair
NIN	cancer
NINL	cancer
NKX21	cancer
NKX2-1	cancer
NKX31	cancer
NKX3-1	cancer
NLS1	cancer
NMI	cancer
NOL11	cancer
NOL7	cancer
NONO	cancer
NOP53	cancer
NOTC4	cancer
NOTCH1	cancer
NOTCH2	cancer
NOV	cancer
NPAT	cancer
NPM	cancer
NPM1	cancer
NPRL2	cancer
NR4A3	cancer
NRAS	cancer, hereditary
NRG1	cancer
NS1BP	cancer
NSA2	cancer
NSD1	cancer, hereditary
NSD2	cancer
NSD3	cancer
NT5C2	cancer
NTHL1	cancer, hereditary, Repair
NTRK1	cancer, hereditary
NTRK3	cancer
NU214	cancer
NUAK1	cancer
NUDT1	cancer, Repair
NUMA1	cancer
NUP214	cancer
NUP98	cancer
NUTM1	cancer
NUTM2A	cancer
NUTM2B	cancer
OBF1	cancer
OBFC2B	cancer, Repair
OBSCN	cancer
OGG1	cancer, Repair
OGR1	cancer
OLIG2	cancer
OMD	cancer
OPCM	cancer
OTU7B	cancer
P2RY8	cancer
P3H1	cancer
P53	cancer
P73	cancer
P85A	cancer
P85B	cancer
PA216	cancer
PA2G4	cancer
PABPC1	cancer
PAF1	cancer
PAF15	cancer
PAFAH1B2	cancer
PAK1	cancer
PAK4	cancer
PAK5	cancer
PAL4A	cancer
PALB2	cancer, hereditary, Repair
PALLD	cancer
PANO1	cancer
PAR10	cancer
PAR6A	cancer
PARK7	cancer
PARN	cancer, hereditary
PARP1	cancer, Repair
PARP2	cancer, Repair
PARP3	cancer, Repair
PARP4	cancer, Repair
PATZ1	cancer
PAWR	cancer
PAX3	cancer
PAX5	cancer, hereditary
PAX7	cancer
PAX8	cancer
PAXI	cancer
PB1	cancer
PBIP1	cancer
PBRM1	cancer, hereditary
PBX1	cancer
PBX2	cancer
PBX3	cancer
PC11Y	cancer
PCA3	cancer
PCBP1	cancer
PCD15	cancer
PCLI1	cancer
PCM1	cancer
PCNA	cancer, Repair
PCSK7	cancer
PCX2	cancer
PDCD1LG2	cancer
PDCD4	cancer
PDE4DIP	cancer
PDGFB	cancer, hereditary
PDGFC	cancer
PDGFD	cancer
PDGFRA	cancer, hereditary
PDGFRB	cancer, hereditary
PDLI5	cancer
PDPN	cancer
PDRG1	cancer
PDZD4	cancer
PEA15	cancer
PEBB	cancer
PEG10	cancer
PER1	cancer, Repair
PERP	cancer
PFD3	cancer
PGDH	cancer
PGFRA	cancer
PGFRB	cancer
PGFRL	cancer
PGM1	cancer
PGR	cancer
PGRP2	cancer
PHB	cancer
PHF23	cancer
PHF6	cancer
PHLA3	cancer
PHLP1	cancer
PHLP2	cancer
PHOX2B	cancer, hereditary
PIAS1	cancer
PIAS2	cancer
PIAS4	cancer
PICAL	cancer
PICALM	cancer
PIDD1	cancer
PIGU	cancer
PIK3CA	cancer, hereditary
PIK3CB	cancer
PIK3R1	cancer
PIM1	cancer
PIM2	cancer
PIM3	cancer
PIMRE	cancer
PIN1	cancer
PININ	cancer
PINK1	cancer
PINX1	cancer
PIR	cancer
PIWL1	cancer
PIWL2	cancer
PK3CA	cancer
PK3CB	cancer
PK3CD	cancer
PKHG2	cancer
PKHG5	cancer
PKHO1	cancer
PLAG1	cancer
PLAK	cancer
PLAL1	cancer
PLCE1	cancer
PLCG1	cancer
PLGF	cancer
PLK1	cancer
PLK2	cancer
PLK3	cancer
PLPL3	cancer
PLPP5	cancer
PLXB1	cancer
PLXB2	cancer
PLXB3	cancer
PML	cancer
PMS1	cancer, Repair
PMS2	cancer, hereditary, Repair
PMS2L3	cancer, Repair
PNKP	cancer, Repair
PO3F2	cancer
PO4F1	cancer
PO4F2	cancer
POLA1	cancer, Repair
POLB	cancer, Repair
POLD1	cancer, hereditary, Repair
POLD2	cancer, Repair
POLD3	cancer, Repair
POLD4	cancer, Repair
POLE	cancer, hereditary, Repair
POLE2	cancer, Repair
POLE3	cancer, Repair
POLE4	cancer, Repair
POLG	cancer, Repair
POLH	cancer, hereditary, Repair
POLI	cancer, Repair
POLK	cancer, Repair
POLL	cancer, Repair
POLM	cancer, Repair
POLN	cancer, Repair
POLQ	cancer, Repair
POT1	cancer, hereditary
POU2AF1	cancer
POU5F1	cancer
PP1A	cancer
PPARG	cancer
PPFIBP1	cancer
PPIE	cancer
PPM1D	cancer
PPP2R1A	cancer
PPP6C	cancer
PPR18	cancer
PRAF3	cancer
PRAM	cancer
PRC1	cancer
PRCC	cancer
PRDM1	cancer
PRDM16	cancer
PRDM2	cancer
PRDM5	cancer
PRDX6	cancer
PREX2	cancer
PRF1	cancer, hereditary
PRKACA	cancer
PRKAR1A	cancer, hereditary
PRKCB	cancer
PRKDC	cancer, Repair
PRKN	cancer
PRKX	cancer
PROM1	cancer
PRPF19	cancer, Repair
PRPF40B	cancer
PRR14	cancer
PRR5	cancer
PRRX1	cancer
PRUN1	cancer
PRUN2	cancer
PSA5	cancer
PSCA	cancer
PSD10	cancer
PSIP1	cancer
PSMD6	cancer
PTC1	cancer
PTC2	cancer
PTCH1	cancer, hereditary
PTEN	cancer, hereditary
PTGS2	cancer
PTHB1	cancer
PTK6	cancer
PTK7	cancer
PTN13	cancer
PTN14	cancer
PTN18	cancer
PTN7	cancer
PTOV1	cancer
PTPN11	cancer, hereditary
PTPN13	cancer
PTPN6	cancer
PTPRB	cancer
PTPRC	cancer
PTPRD	cancer
PTPRE	cancer
PTPRH	cancer
PTPRJ	cancer
PTPRK	cancer
PTPRN	cancer
PTPRO	cancer
PTPRT	cancer
PTPRU	cancer
PTTG1	cancer, Repair
PTTG2	cancer
PTTG3	cancer
PUM1	cancer
PUM2	cancer
PWWP2A	cancer
PXMP4	cancer
QKI	cancer
R144B	cancer
RA51C	cancer
RA51D	cancer
RA54B	cancer
RAB11B	cancer
RAB26	cancer
RAB5A	cancer
RAB7A	cancer
RAB8A	cancer
RABEP1	cancer
RAC1	cancer
RACK1	cancer
RAD1	cancer, Repair
RAD17	cancer, Repair
RAD18	cancer, Repair
RAD21	cancer, Repair
RAD23A	cancer, Repair
RAD23B	cancer, Repair
RAD50	cancer, hereditary, Repair
RAD51	cancer, hereditary, Repair
RAD51B	cancer, Repair
RAD51C	cancer, hereditary, Repair
RAD51D	cancer, hereditary, Repair
RAD52	cancer, Repair
RAD54	cancer
RAD54B	cancer, Repair
RAD54L	cancer, hereditary, Repair
RAD9A	cancer, Repair
RAF1	cancer, hereditary
RAI3	cancer
RALGDS	cancer
RANB9	cancer
RANBP2	cancer
RAP1A	cancer
RAP1GDS1	cancer
RAP2A	cancer
RAP2B	cancer
RARA	cancer
RARB	cancer
RASA1	cancer
RASF1	cancer
RASF2	cancer
RASF3	cancer
RASF4	cancer
RASF5	cancer
RASF6	cancer
RASFA	cancer
RASH	cancer
RASK	cancer
RASM	cancer
RASN	cancer
RB	cancer
RB1	cancer, hereditary
RB11A	cancer
RB6I2	cancer
RBBP8	cancer, Repair
RBCC1	cancer
RBG1L	cancer
RBL1	cancer
RBL2	cancer
RBM10	cancer
RBM14	cancer, Repair
RBM15	cancer
RBM5	cancer
RBM6	cancer
RBMS1	cancer
RBMX	cancer
RBP56	cancer
RBTN1	cancer
RBTN2	cancer
RBX1	cancer, Repair
RBX2	cancer
RDM1	cancer, Repair
REC6	cancer
RECK	cancer
RECQ4	cancer
RECQL	cancer, hereditary, Repair
RECQL4	cancer, hereditary, Repair
RECQL5	cancer, Repair
RED	cancer
REL	cancer
REPS2	cancer
RET	cancer, hereditary
RETN	cancer
REV1L	cancer, Repair
REV3L	cancer, Repair
RFC1	cancer, Repair
RFC2	cancer, Repair
RFC3	cancer, Repair
RFC4	cancer, Repair
RFC5	cancer, Repair
RFIP3	cancer
RFWD3	cancer, hereditary
RGCC	cancer
RGDSR	cancer
RGPD3	cancer
RGRF1	cancer
RGS7	cancer
RHBDF2	cancer, hereditary
RHDF2	cancer
RHG07	cancer
RHG20	cancer
RHG21	cancer
RHG26	cancer
RHG29	cancer
RHG35	cancer
RHNO1	cancer
RHOA	cancer
RHOB	cancer
RHOG	cancer
RHOH	cancer
RHXF2	cancer
RIF1	cancer, Repair
RIG	cancer
RINT1	cancer
RIOX1	cancer
RIOX2	cancer
RIPK1	cancer
RIT2	cancer
RL10	cancer
RL1D1	cancer
RL40	cancer
RL7A	cancer
RLF	cancer
RMI1	cancer, Repair
RMI2	cancer, hereditary, Repair
RMP	cancer
RN135	cancer
RN139	cancer
RN149	cancer
RN167	cancer
RN213	cancer
RN5A	cancer
RNF11	cancer
RNF168	cancer, Repair
RNF213	cancer
RNF34	cancer
RNF4	cancer, Repair
RNF43	cancer, hereditary
RNF6	cancer
RNF8	cancer, Repair
RNT2	cancer
RNZ2	cancer
ROBO1	cancer
ROBO2	cancer
RON	cancer
ROR1	cancer
RORA	cancer
ROS1	cancer
RPA1	cancer, Repair
RPA2	cancer, Repair
RPA3	cancer, Repair
RPA4	cancer, Repair
RPB1	cancer
RPL10	cancer
RPL22	cancer
RPL5	cancer
RPN1	cancer
RRAS2	cancer
RRM2B	cancer, Repair
RRP1B	cancer
RS27A	cancer
RS30	cancer
RSLAA	cancer
RSPO2	cancer
RSPO3	cancer
RSSA	cancer
RT11	cancer
RTEL1	cancer, hereditary
RTKN	cancer
RTN4	cancer
RUBCL	cancer
RUFY3	cancer
RUNDC2A	cancer
RUNX1	cancer, hereditary
RUNX1T1	cancer
RUNX2	cancer
RUNX3	cancer
RUVB1	cancer
RUVB2	cancer
RUXG	cancer
RXFP2	cancer
RYK	cancer
S100A7	cancer
S10A2	cancer
S22AA	cancer
S22AI	cancer
S2533	cancer
S2547	cancer
S35B2	cancer
S38A3	cancer
SALL4	cancer
SAMN1	cancer
SAPC2	cancer
SASH1	cancer, hereditary
SAV1	cancer
SBDS	cancer, hereditary
SC23B	cancer
SC31A	cancer
SC5A8	cancer
SCRIB	cancer
SCUB3	cancer
SDC1	cancer
SDC4	cancer
SDCB1	cancer
SDCG3	cancer
SDHA	cancer, hereditary
SDHAF2	cancer, hereditary
SDHB	cancer, hereditary
SDHC	cancer, hereditary
SDHD	cancer, hereditary
SE6L1	cancer
SEM3B	cancer
SEM3F	cancer
SEM5A	cancer
SENP1	cancer
SENP6	cancer
SEPT5	cancer
SEPT6	cancer
SEPT9	cancer
SESN1	cancer
SESN2	cancer
SET	cancer
SETBP	cancer
SETBP1	cancer, hereditary
SETD1B	cancer
SETD2	cancer
SETMAR	cancer, Repair
SETMR	cancer
SF3B1	cancer
SFPQ	cancer, Repair
SFRP4	cancer
SG2A2	cancer
SGK1	cancer
SH21B	cancer
SH2B1	cancer
SH2B2	cancer
SH2B3	cancer, hereditary
SH3G1	cancer
SH3GL1	cancer
SH3R2	cancer
SHB	cancer
SHC1	cancer
SHC2	cancer
SHC3	cancer
SHCAF	cancer
SHFM1	cancer, Repair
SHIP2	cancer
SHPRH	cancer, Repair
SHSA5	cancer
SIAH1	cancer
SIK1	cancer
SIK3	cancer
SIR1	cancer
SIR2	cancer
SIR4	cancer
SIRPA	cancer
SIVA	cancer
SIX1	cancer
SIX2	cancer
SKI	cancer
SKIL	cancer
SLAP2	cancer
SLC34A2	cancer
SLC45A3	cancer
SLIP	cancer
SLX1A	cancer, Repair
SLX1B	cancer, Repair
SLX4	cancer, hereditary
SMAD2	cancer
SMAD3	cancer
SMAD4	cancer, hereditary
SMAD5	cancer
SMAD6	cancer
SMAD7	cancer
SMAGP	cancer
SMARCA4	cancer, hereditary
SMARCB1	cancer, hereditary
SMARCD1	cancer
SMARCE1	cancer, hereditary
SMC1A	cancer, Repair
SMC3	cancer, Repair
SMC5	cancer, Repair
SMCA4	cancer
SMO	cancer
SMUF2	cancer
SMUG1	cancer, Repair
SNAI1	cancer
SNAI2	cancer
SND1	cancer
SNF5	cancer
SNIP1	cancer
SNTB1	cancer
SNW1	cancer
SOCS1	cancer
SOX2	cancer
SOX21	cancer
SP1	cancer
SP100	cancer
SPAG1	cancer
SPECC1	cancer
SPEN	cancer
SPI1	cancer
SPN90	cancer
SPO11	cancer, Repair
SPOP	cancer
SPRTN	cancer, hereditary, Repair
SPT13	cancer
SQSTM	cancer
SRC	cancer
SRC8	cancer
SRGAP3	cancer
SRGP1	cancer
SRSF1	cancer
SRSF2	cancer
SRSF3	cancer
SRY	cancer
SS18	cancer
SS18L1	cancer
SSPN	cancer
SSX1	cancer
SSX2	cancer
SSX4	cancer
SSXT	cancer
ST134	cancer
ST14	cancer
ST17A	cancer
ST18	cancer
ST20	cancer
ST5	cancer
ST7	cancer
ST7L	cancer
STA13	cancer
STABP	cancer
STAG1	cancer
STAG2	cancer
STAP2	cancer
STAR8	cancer
STAT3	cancer, hereditary
STAT5B	cancer
STAT6	cancer
STEA3	cancer
STEA4	cancer
STIL	cancer
STK11	cancer, hereditary
STK25	cancer
STK26	cancer
STK3	cancer
STK38	cancer
STK39	cancer
STK4	cancer
STRN	cancer
STYK1	cancer
SUFU	cancer, hereditary
SUMO1	cancer
SUSD2	cancer
SUSD3	cancer
SUSD6	cancer
SUV91	cancer
SUV92	cancer
SUZ12	cancer
SYCC	cancer
SYCP3	cancer, Repair
SYK	cancer
SYNP2	cancer
SYP	cancer
SZRD1	cancer
T184B	cancer
T53I1	cancer
T53I2	cancer
TACC1	cancer
TACC2	cancer
TACC3	cancer
TAD2B	cancer
TAF12	cancer
TAF15	cancer
TAF4	cancer
TAL1	cancer
TAL2	cancer
TAOK1	cancer
[truncated: 391 more rows]
