# Supplementary material for: Whole-Exome Sequencing Identifies Pathogenic Germline Variants in Patients with Lynch-Like Syndrome
Source: Cancers (Basel). 2022 Aug 31;14(17):4233. doi: 10.3390/cancers14174233 (PMC9454535; doi:10.3390/cancers14174233)
Supplement: Supplementary file 1 [file cancers-14-04233-s001.zip › cancers-1703647-Supplementary_Table_S2.xlsx]

## Sheet: Suppl.Table S2
Supplementary Table S2. Family history and pathogenic (V) or likely pathogenic (IV) variants identified in our patients with Lynch-like syndrome
Index case	Pathogenic Variant	REVEL	AF (gnomAD)	ACMG (Class)¹	Tumour site	Age2	Criteria fulfilled	Family history family member: tumour site (age)
1194	PPARG NM_015869.5:c.1230C>A p.(Ser410Arg)	0.767	1.6e-05	(IV)	ovary	44	Bethesda*	mother: meningioma (71) paternal grandfather: gastric (?)
142	MUTYH NM_001128425.2:c.1187G>A p.(Gly396Asp)	0.954	0.003	(V)	colorectal	39	Bethesda	niece: leukemia (20) maternal uncle: esophagus (60) father: prostate (60) paternal half uncle: leukemia (60) paternal half uncle: colorectal (49)
1728	POLN NC_000004.11(NM_181808.2):c.1375-2A>G	-	4.07e-06	(V)	colorectal	57	Bethesda*	None
313	CTC1 NM_025099.6:c.19C>T p.(Gln7Ter)	-	1.68e-05	(V)	colorectal	48	Bethesda*	maternal cousin: ? (12)
573	ALPK1 NM_001102406.2:c.3428_3431del p.(Asn1143ThrfsTer5)	-	-	(IV)	stomach colorectal	44 49	Bethesda	brother: pharynx (49) paternal aunt: breast (?) paternal grandmother: gastric (60)
635	DCC NM_005215.4:c.1861G>A p.(Val621Met)	0.303	0.0002	(IV)	colorectal non-melanoma skin	50 56	Bethesda*	none
837	ATM NC_000011.9(NM_000051.3):c.3993+1G>A	-	1.6e-05	(V)	endometrium breast	53 58	Bethesda*	sister: breast (56) maternal aunt: throat (65) maternal uncle: prostate (58) maternal aunt: bowel (68) maternal cousin: bowel (48)
	ST18 NM_014682.2:c.2093del p.(Lys698SerfsTer24)	-	-	(IV)
1196	none	none	none	none	colorectal	41	Bethesda	father: pancreas (58) paternal grandfather: ? (?)
828	none	none	none	none	endometrium other	46 ?	Bethesda*	mother: endometrium (40) father: prostate (64) paternal uncle: ? (?)
1043	none	none	none	none	ovary colorectal	56 60	Amsterdam I	brother: colorectal (44) daughter: breast (25) father: colorectal (75) paternal causin: colorectal (46) maternal grandmother: breast (?)
116	none	none	none	none	colorectal	43	Bethesda	father: leukemia (67) maternal grandmother: ? (?) maternal aunt: colorectal (62) maternal aunt: breast (64) maternal causin: colorectal (49)
496	none	none	none	none	colorectal	31	Bethesda	paternal aunt: CNS (30) paternal ancle: pancreas (?) paternal cousin: CNS (32) paternal cousin: CNS (20) maternal cousin: colorectal (?)
2201	none	none	none	none	colorectal	49	Bethesda*	maternal cousin: head and neck (?) maternla aunt: other (?)
2280	none	none	none	none	colorectal	47	Amsterdam I	father: colorectal (70) paternal cousin: colorectal (66) paternal cousin: colorectal (59) paternal (maternal?) uncle: prostate (63) mother: breast (40) maternal aunt: lung (50) maternal aunt: colorectal (54) maternal aunt: breast (42) maternal uncle: colorectal (60) maternal cousin: colorectal (20) maternal cousin: prostate (?) maternal grandmother: colorectal
175	none	none	none	none	colorectal endometrium	53 61	Amsterdam I	sister: colorectal (45) sister: colorectal (50) niece: colorectal (?) brother (sister?): colorectal (37) father: colorectal (52) paternal grandfather: throat (65)
579	none	none	none	none	colorectal skin	65 67	Amsterdam I	sister: breast (73) nephew: lung (47) niece: colorectal (37) father: CNS (66) paternal aunt: colorectal (50) paternal cousin: colorectal (66) paternal cousin: colorectal (70) paternal uncle: gastric (60) paternal cousin: colorectal (60) paternal cousin: larynx (35) paternal cousin: larynx (60) paternal cousin: breast (40) paternal aunt: leukemia (?) paternal cousin: leukemia (?) paternal grandfat…
818	none	none	none	none	colorectal	40	Bethesda	maternal aunt: colorectal (50) maternal aunt: head and neck (40)
1882	none	none	none	none	colorectal	44	Bethesda	mother: breast (78)
1627	none	none	none	none	colorectal endometrium	57 69	Bethesda	paternal uncle: colorectal (?) paternal cousin: breast (?) paternal cousin: uterus (52)
933	none	none	none	none	colorectal	46	Amsterdam I	father: colorectal (43) paternal uncle: colorectal (50) paternal uncle: colorectal (65) paternal aunt: colorectal (67) paternal cousin: colorectal (52) paternal cousin: colorectal (45) paternal cousin: colorectal (45) paternal cousin: colorectal (42) paternal cousin: pancreas (32) mother: esophagus (81)
1:Variant classification according with ACMG criteria; 2: Age at first diagnosed tumour; *Revised Bethesda Guidelines; AF: allele frequency; ACMG: American College of Medical Genetics and Genomics criteria;
